# Supplementary material for: Paper-Based Test for Rapid On-Site Screening of SARS-CoV-2 in Clinical Samples
Source: Biosensors (Basel). 2021 Nov 30;11(12):488. doi: 10.3390/bios11120488 (PMC8699507; doi:10.3390/bios11120488)
Supplement: Supplementary file 1 [file biosensors-11-00488-s001.zip]

Archive with 1 entries (1 files):
- biosensors-1449374-supplementary.pdf
